# Supplementary material for: Dietary Shift in a Barn Owl (Tyto alba) Population Following Partial Abandonment of Cultivated Fields (Central Apennine Hills, Italy)
Source: Animals (Basel). 2024 Sep 3;14(17):2562. doi: 10.3390/ani14172562 (PMC11394017; doi:10.3390/ani14172562)
Supplement: Supplementary file 1 [file animals-14-02562-s001.zip]

Archive with 1 entries (1 files):
- animals-3161094-supplementary.xlsx
