# Supplementary material for: Dietary Shift in a Barn Owl (Tyto alba) Population Following Partial Abandonment of Cultivated Fields (Central Apennine Hills, Italy)
Source: Animals (Basel). 2024 Sep 3;14(17):2562. doi: 10.3390/ani14172562 (PMC11394017; doi:10.3390/ani14172562)
Supplement: Supplementary file 1 [file animals-14-02562-s001.zip › animals-3161094-supplementary.xlsx]

## Sheet: Sheet1
	Supplemetary material to Achille et al. (2024)
	S1. Number of prey individuals by taxon and survey year identified in the barn owls’ pellets.
	Taxon (species, genus or family)	Vertebrate class	Year 2004	Year 2012
	Apodemus sylvaticus	Mammal	952	322
	Mus musculus	Mammal	101	23
	Rattus rattus	Mammal	29	12
	Murinae	Mammal	28	2
	Myodes glareolus	Mammal	1	1
	Microtus savii	Mammal	230	79
	Arvicolinae	Mammal	36	2
	Muscardinus avellanarius	Mammal	15	2
	Sorex antinorii	Mammal	50	7
	Sorex samniticus	Mammal	14	3
	Sorex spp.	Mammal	3	2
	Neomys spp.	Mammal	12	2
	Soricinae	Mammal	9	5
	Suncus etruscus	Mammal	155	14
	Crocidura spp.	Mammal	173	60
	Crocidurinae	Mammal	4	0
	Podarcis spp.	Reptile	4	0
	Passeriformes	Bird	2	0
	Passer spp.	Bird	6	9
	Erithacus rubecula	Bird	2	2
	Turdus spp.	Bird	4	0
	Serinus serinus	Bird	3	0
	Number of collected pellets		535	159
